# Supplementary material for: Pan-Genomics Reveals a New Variation Pattern of Secreted Proteins in Pyricularia oryzae
Source: J Fungi (Basel). 2022 Nov 23;8(12):1238. doi: 10.3390/jof8121238 (PMC9785059; doi:10.3390/jof8121238)
Supplement: Supplementary file 1 [file jof-08-01238-s001.zip]

Archive with 1 entries (1 files):
- jof-2027259-supplementary.pdf
